# Supplementary material for: RBM10 C761Y mutation induced oncogenic ASPM isoforms and regulated β-catenin signaling in cholangiocarcinoma
Source: J Exp Clin Cancer Res. 2024 Apr 4;43:104. doi: 10.1186/s13046-024-03030-x (PMC10993532; doi:10.1186/s13046-024-03030-x)
Supplement: Supplementary file 1 — Supplementary Material 1 [file 13046_2024_3030_MOESM1_ESM.xlsx]

## Sheet: AS target
Potential AS targets of RBM10 in CCA cells
geneSymbol	chr	strand	exonStart_0base	exonEnd	upstreamES	upstreamEE	downstreamES	downstreamEE	ID	IJC_SAMPLE_1	SJC_SAMPLE_1	IJC_SAMPLE_2	SJC_SAMPLE_2	IncFormLen	SkipFormLen	PValue	FDR	IncLevel1	IncLevel2	IncLevelDifference
VEZT	chr12	+	95256549	95256622	95251939	95252071	95257149	95257181	54476	64,47,70	30,2,12	0,19,15	21,26,32	221	149	2.29457e-09	7.40445e-07	0.59,0.941,0.797	0.0,0.33,0.24	0.586
MARK3	chr14	+	103500155	103500200	103498501	103498528	103502881	103503071	20402	21,1,4	11,4,2	11,13,24	0,0,0	193	149	1.25742e-09	4.29631e-07	0.596,0.162,0.607	1.0,1.0,1.0	-0.545
UBE2H	chr7	-	129858901	129858941	129839206	129839335	129879567	129879642	33210	19,13,22	2,0,0	8,20,9	8,20,10	188	149	4.51861e-13	4.37439e-10	0.883,1.0,1.0	0.442,0.442,0.416	0.528
TTC23	chr15	-	99241364	99241559	99228532	99228732	99249416	99249531	33498	11,11,22	4,8,7	28,26,25	0,0,1	298	149	2.74442e-10	1.19557e-07	0.579,0.407,0.611	1.0,1.0,0.926	-0.443
RPS6KC1	chr1	+	213176399	213176492	213167857	213167973	213230496	213230544	7161	52,5,15	9,4,18	18,38,14	0,6,0	241	149	0.000298643	0.00903472	0.781,0.436,0.34	1.0,0.797,1.0	-0.413
DIAPH3	chr13	-	60132956	60132989	60112009	60112186	60163586	60163766	15599	21,3,7	10,5,4	10,20,6	1,3,0	181	149	0.000285401	0.00877507	0.634,0.331,0.59	0.892,0.846,1.0	-0.394
SPATS2L	chr2	+	200439121	200439328	200419249	200419496	200440648	200440784	14808	37,12,25	6,18,8	4,18,16	23,27,42	298	149	0.00033103	0.0097196	0.755,0.25,0.61	0.08,0.25,0.16	0.375
ARHGAP10	chr4	+	148063147	148063300	148046891	148047051	148064415	148064507	54146	31,17,14	21,13,10	24,43,48	6,4,8	298	149	4.02921e-06	0.00034083	0.425,0.395,0.412	0.667,0.843,0.75	-0.343
MRPL48	chr11	+	73817822	73817947	73805026	73805079	73825707	73825796	12198	11,0,37	17,26,28	20,23,19	7,13,7	273	149	0.000227442	0.00742886	0.261,0.0,0.419	0.609,0.491,0.597	-0.339
FIP1L1	chr4	+	53379072	53379117	53377640	53377923	53379224	53379264	2106	66,22,50	29,21,24	18,10,10	28,40,28	193	149	5.76152e-07	7.36396e-05	0.637,0.447,0.617	0.332,0.162,0.216	0.33
ZNF195	chr11	-	3361742	3361889	3358993	3360565	3370974	3371070	47555	173,89,119	35,19,20	25,43,45	15,44,33	295	149	6.3068e-11	3.28057e-08	0.714,0.703,0.75	0.457,0.33,0.408	0.324
ASPM	chr1	-	197100430	197105185	197095997	197096164	197117788	197117983	21518	101,9,16	19,3,3	16,28,18	0,0,0	298	149	1.73749e-08	4.09145e-06	0.727,0.6,0.727	1.0,1.0,1.0	-0.315
REPIN1	chr7	+	150369741	150369868	150368808	150368941	150371227	150372242	27756	10,23,13	2,2,0	18,29,12	12,13,3	275	149	0.000260192	0.00818406	0.73,0.862,1.0	0.448,0.547,0.684	0.304
ZNF195	chr11	-	3361742	3368855	3358102	3360565	3370974	3371070	47557	121,38,71	35,19,20	16,26,28	15,44,33	298	149	4.74737e-08	9.34749e-06	0.634,0.5,0.64	0.348,0.228,0.298	0.3
RBM23	chr14	-	22908332	22908380	22906027	22906368	22909482	22909595	60800	35,41,35	15,11,26	20,21,27	34,38,32	196	149	2.84598e-05	0.00155463	0.639,0.739,0.506	0.309,0.296,0.391	0.296
SIN3B	chr19	+	16862883	16862979	16862351	16862559	16863679	16863796	61674	9,4,27	4,31,29	0,6,3	49,35,32	244	149	4.07421e-05	0.00208197	0.579,0.073,0.362	0.0,0.095,0.054	0.288
DPH7	chr9	-	137564892	137564958	137564433	137564606	137565084	137565154	15937	27,63,49	8,22,13	66,51,90	1,1,0	214	149	3.33067e-16	5.52748e-13	0.701,0.666,0.724	0.979,0.973,1.0	-0.287
SUV39H2	chr10	+	14881499	14881645	14878862	14878919	14896845	14896977	15243	45,20,24	24,22,15	27,25,30	5,6,7	294	149	0.000252973	0.00801265	0.487,0.315,0.448	0.732,0.679,0.685	-0.282
OSBPL5	chr11	-	3120420	3120624	3119546	3119631	3122347	3122428	46954	70,113,191	21,57,53	123,192,156	21,3,10	298	149	8.25502e-09	2.2302e-06	0.625,0.498,0.643	0.745,0.97,0.886	-0.278
SUMF2	chr7	+	56074113	56074218	56072996	56073111	56074585	56074736	48232	78,153,162	97,182,183	142,235,219	52,75,106	253	149	2.10942e-15	3.06315e-12	0.321,0.331,0.343	0.617,0.649,0.549	-0.273
TLE4	chr9	+	79627373	79627448	79612655	79612718	79652589	79652629	62401	31,10,20	3,0,0	14,23,19	8,8,2	223	149	5.73694e-05	0.0026694	0.873,1.0,1.0	0.539,0.658,0.864	0.271
ITGB3BP	chr1	-	63447564	63447614	63446805	63446856	63453917	63453974	20840	68,49,68	74,41,78	16,15,41	66,111,107	198	149	7.72182e-12	5.38227e-09	0.409,0.474,0.396	0.154,0.092,0.224	0.27
TMEM62	chr15	+	43134256	43134368	43133161	43133402	43135511	43135649	60314	38,25,39	1,2,0	19,28,41	13,10,1	260	149	2.9057e-05	0.00157982	0.956,0.878,1.0	0.456,0.616,0.959	0.268
ZC3H14	chr14	+	88601923	88602083	88596733	88596808	88607242	88607363	56633	73,42,57	34,9,37	32,63,69	4,9,5	298	149	3.26272e-05	0.00173073	0.518,0.7,0.435	0.8,0.778,0.873	-0.266
AVL9	chr7	+	32580218	32580272	32575954	32576072	32580801	32580890	42269	39,35,11	12,8,4	17,34,11	0,2,0	202	149	5.73244e-07	7.36396e-05	0.706,0.763,0.67	1.0,0.926,1.0	-0.262
RBM23	chr14	-	22908332	22908399	22906200	22906368	22909482	22909595	60803	16,15,16	15,11,26	10,11,9	34,38,32	215	149	0.000233127	0.00755085	0.425,0.486,0.299	0.169,0.167,0.163	0.237
AHI1	chr6	-	135467580	135467634	135465813	135466373	135490622	135490747	14629	90,14,7	0,0,0	17,28,11	2,4,5	202	149	5.60198e-07	7.33964e-05	1.0,1.0,1.0	0.862,0.838,0.619	0.227
PBX1	chr1	+	164820071	164820184	164811989	164812149	164821536	164821626	36445	54,37,17	23,15,7	37,40,22	32,36,33	261	149	0.000263443	0.00827885	0.573,0.585,0.581	0.398,0.388,0.276	0.226
INTS14	chr15	-	65607301	65607442	65605128	65605236	65611097	65611258	25847	30,19,27	4,7,3	23,28,25	0,1,1	289	149	2.114e-05	0.00125725	0.795,0.583,0.823	1.0,0.935,0.928	-0.221
DROSHA	chr5	-	31521122	31521215	31514987	31515219	31526078	31526912	52357	122,59,100	8,7,13	70,98,75	30,24,30	241	149	3.92127e-07	5.62387e-05	0.904,0.839,0.826	0.591,0.716,0.607	0.218
MGA	chr15	+	41742545	41743172	41739905	41740203	41748636	41748927	49759	45,15,24	6,3,2	19,20,19	0,0,0	298	149	3.33914e-06	0.000303053	0.789,0.714,0.857	1.0,1.0,1.0	-0.213
KANSL2	chr12	-	48679035	48679238	48671798	48671962	48679654	48679833	60098	99,130,198	21,21,42	192,138,125	5,3,9	298	149	3.4746e-11	2.01822e-08	0.702,0.756,0.702	0.95,0.958,0.874	-0.207
NUMB	chr14	-	73284080	73284374	73282244	73282505	73287109	73287173	58566	99,87,87	14,9,17	129,181,94	1,0,3	298	149	6.61471e-13	6.23052e-10	0.78,0.829,0.719	0.985,1.0,0.94	-0.199
EP300	chr22	+	41146738	41146816	41141047	41141222	41147836	41147946	37267	68,29,25	2,1,2	33,28,20	3,12,5	226	149	9.78544e-05	0.00399804	0.957,0.95,0.892	0.879,0.606,0.725	0.196
DROSHA	chr5	-	31515453	31515564	31514987	31515219	31526078	31526326	52356	154,52,99	8,7,13	84,109,86	30,24,30	259	149	2.42071e-06	0.000236978	0.917,0.81,0.814	0.617,0.723,0.623	0.193
MVK	chr12	+	109579801	109579946	109575997	109576145	109586021	109586125	30805	32,100,130	13,10,12	159,218,266	4,6,16	293	149	0.000273989	0.00852571	0.556,0.836,0.846	0.953,0.949,0.894	-0.186
FAM126A	chr7	-	22976692	22976808	22976209	22976305	22977340	22977421	18703	34,26,28	6,4,3	26,51,26	1,0,0	264	149	2.18978e-06	0.000217424	0.762,0.786,0.84	0.936,1.0,1.0	-0.183
USP25	chr21	+	15824038	15824166	15818697	15818846	15824965	15825061	45200	78,16,29	0,2,0	8,22,14	1,2,5	276	149	0.000165417	0.00587661	1.0,0.812,1.0	0.812,0.856,0.602	0.181
KLHL12	chr1	-	202893238	202893425	202891119	202892659	202894183	202894282	52921	56,58,58	16,3,10	73,91,106	1,5,3	298	149	6.20183e-05	0.00282536	0.636,0.906,0.744	0.973,0.901,0.946	-0.178
ZNF195	chr11	-	3362545	3362602	3359996	3360565	3370974	3371070	47561	11,7,10	35,19,20	0,9,0	15,44,33	205	149	0.000205178	0.00687562	0.186,0.211,0.267	0.0,0.129,0.0	0.178
CLDND1	chr3	-	98516799	98516879	98515483	98515832	98517051	98517160	10360	21,23,30	3,2,6	17,30,19	0,0,0	228	149	3.37462e-06	0.000304017	0.821,0.883,0.766	1.0,1.0,1.0	-0.177
EMC10	chr19	+	50481860	50481947	50480883	50480977	50482148	50483351	61532	14,16,65	22,54,68	23,4,13	84,68,67	235	149	2.12984e-05	0.00125955	0.287,0.158,0.377	0.148,0.036,0.11	0.176
UPF3A	chr13	+	114282836	114282943	114281924	114282127	114286518	114286629	1651	117,63,101	5,0,6	61,62,56	6,21,7	255	149	3.1994e-05	0.00170493	0.932,1.0,0.908	0.856,0.633,0.824	0.176
PAPOLA	chr14	+	96562818	96562893	96556174	96556413	96564954	96564988	27393	251,59,124	43,18,16	63,107,63	34,34,32	223	149	0.00016912	0.00598377	0.796,0.687,0.838	0.553,0.678,0.568	0.174
PUF60	chr8	-	143820665	143820716	143818372	143818534	143821596	143821686	58232	177,377,501	44,127,222	243,263,286	192,158,209	199	149	2.89605e-07	4.33177e-05	0.751,0.69,0.628	0.487,0.555,0.506	0.174
SLC36A4	chr11	-	93184429	93184520	93182805	93182894	93185690	93185814	38219	70,59,66	1,2,0	30,43,48	10,2,6	239	149	2.39309e-06	0.000234934	0.978,0.948,1.0	0.652,0.931,0.833	0.17
CTBP2	chr10	-	125110989	125111093	125038996	125039155	125158634	125158716	30621	47,52,58	0,0,0	53,68,42	4,3,11	252	149	1.94524e-07	3.10979e-05	1.0,1.0,1.0	0.887,0.931,0.693	0.163
MFSD8	chr4	-	127942044	127942158	127939778	127939997	127943751	127943992	24395	21,25,22	3,0,5	11,5,17	0,0,0	262	149	0.000105788	0.00427088	0.799,1.0,0.714	1.0,1.0,1.0	-0.162
GGA1	chr22	+	37625796	37625949	37624968	37625076	37629461	37629526	23727	61,70,82	0,0,0	61,66,76	7,0,16	298	149	4.33157e-08	8.77671e-06	1.0,1.0,1.0	0.813,1.0,0.704	0.161
SRCAP	chr16	+	30721188	30721476	30720712	30720978	30722121	30722286	34751	43,18,41	0,0,2	21,39,28	1,3,7	298	149	0.000152708	0.00556115	1.0,1.0,0.911	0.913,0.867,0.667	0.155
STAT6	chr12	-	57107604	57107743	57107230	57107314	57108162	57108283	42057	91,105,159	24,19,32	119,218,162	7,17,18	287	149	1.58568e-05	0.00100478	0.663,0.742,0.721	0.898,0.869,0.824	-0.155
SCRIB	chr8	-	143807551	143807614	143806923	143807013	143808608	143809025	4710	102,129,161	22,44,53	119,135,138	80,82,62	211	149	0.000152049	0.00554294	0.766,0.674,0.682	0.512,0.538,0.611	0.154
PRC1	chr15	-	90969078	90969120	90966464	90966653	90969446	90969623	6267	47,28,62	6,6,5	45,60,42	0,0,0	190	149	1.63642e-07	2.6526e-05	0.86,0.785,0.907	1.0,1.0,1.0	-0.149
VEZT	chr12	+	95257153	95257239	95256549	95256622	95262905	95263081	54486	60,31,30	0,13,1	24,37,12	0,0,0	234	149	0.000102859	0.00415861	1.0,0.603,0.95	1.0,1.0,1.0	-0.149
IFFO2	chr1	-	18918361	18918502	18916902	18917042	18919677	18919773	11945	31,18,48	0,0,0	30,38,33	0,2,9	289	149	2.54206e-05	0.00144054	1.0,1.0,1.0	1.0,0.907,0.654	0.146
ENAH	chr1	-	225504990	225505053	225500991	225501070	225507950	225508017	43566	130,32,38	260,86,86	27,31,5	113,186,132	211	149	7.45533e-10	2.73501e-07	0.261,0.208,0.238	0.144,0.105,0.026	0.144
FBXO16	chr8	-	28473771	28473807	28463611	28463818	28483347	28483462	32685	28,19,17	0,0,0	22,19,26	2,4,3	184	149	9.15978e-05	0.0037913	1.0,1.0,1.0	0.899,0.794,0.875	0.144
ZCCHC8	chr12	-	122483278	122483563	122482634	122482695	122489385	122489463	34546	40,36,30	0,3,6	38,56,44	0,0,0	298	149	5.10933e-05	0.00245946	1.0,0.857,0.714	1.0,1.0,1.0	-0.143
JMJD8	chr16	-	682952	683087	681669	682874	683321	683441	10995	48,82,107	8,8,21	99,93,94	7,0,7	283	149	0.000295495	0.00896284	0.76,0.844,0.728	0.882,1.0,0.876	-0.142
OSBPL5	chr11	-	3103238	3103320	3102182	3102281	3104192	3104251	46952	25,26,22	0,0,0	46,44,20	3,0,6	230	149	0.00027605	0.00855165	1.0,1.0,1.0	0.909,1.0,0.683	0.136
DENND5A	chr11	-	9142721	9142845	9141939	9142108	9144096	9144179	23521	45,56,50	6,9,2	83,73,89	0,2,2	272	149	1.99129e-05	0.00119859	0.804,0.773,0.932	1.0,0.952,0.961	-0.135
MFSD12	chr19	-	3544808	3544939	3544198	3544732	3546073	3546168	25336	480,912,1046	71,131,149	747,1135,813	40,37,43	279	149	0	0	0.783,0.788,0.789	0.909,0.942,0.91	-0.134
SUMF2	chr7	+	56074173	56074218	56072996	56073111	56074585	56074639	48235	522,792,930	97,182,183	976,1214,1264	52,75,106	193	149	0	0	0.806,0.771,0.797	0.935,0.926,0.902	-0.13
ATP5MC2	chr12	-	53672575	53672645	53669870	53670114	53676052	53676082	22982	7,30,26	0,0,0	22,28,19	0,12,0	218	149	0.000192469	0.00655665	1.0,1.0,1.0	1.0,0.615,1.0	0.128
NAPA	chr19	-	47500632	47500749	47495549	47495596	47514842	47514945	25323	67,142,197	10,24,31	141,170,173	16,7,4	265	149	2.41005e-05	0.00138108	0.79,0.769,0.781	0.832,0.932,0.961	-0.128
EPB41	chr1	+	29060421	29060484	29058588	29058645	29064981	29065158	46196	40,10,28	0,0,12	32,50,21	0,0,0	211	149	0.000188484	0.00645269	1.0,1.0,0.622	1.0,1.0,1.0	-0.126
ZNF207	chr17	+	32366664	32366757	32365329	32365487	32367771	32368014	41406	154,106,171	267,254,310	61,58,52	228,305,293	241	149	1.85607e-12	1.50432e-09	0.263,0.205,0.254	0.142,0.105,0.099	0.125
YLPM1	chr14	+	74797579	74799697	74781333	74782325	74802555	74802676	59313	65,32,28	5,1,3	24,48,32	0,0,0	298	149	0.000155145	0.00563224	0.867,0.941,0.824	1.0,1.0,1.0	-0.123
ZFYVE21	chr14	+	103729792	103729846	103729090	103729182	103732619	103732762	2516	10,33,42	47,87,108	5,3,24	87,118,96	202	149	1.05618e-06	0.0001176	0.136,0.219,0.223	0.041,0.018,0.156	0.121
ATP6V1H	chr8	-	53743576	53743690	53715542	53716024	53769617	53769688	9100	82,77,74	1,1,5	31,72,60	2,14,6	262	149	0.000197456	0.0066811	0.979,0.978,0.894	0.898,0.745,0.85	0.119
KANSL2	chr12	-	48679035	48679150	48671798	48671962	48679654	48679833	60097	200,249,366	21,21,42	341,269,273	5,3,9	263	149	4.66804e-12	3.53665e-09	0.844,0.87,0.832	0.975,0.981,0.945	-0.118
MARK3	chr14	+	103498501	103498528	103491538	103492034	103502881	103503252	20400	17,6,2	45,52,46	0,0,1	41,36,50	175	149	2.29866e-07	3.60859e-05	0.243,0.089,0.036	0.0,0.0,0.017	0.117
DTNBP1	chr6	-	15652086	15652140	15637743	15637804	15662813	15662975	24288	30,33,27	1,4,5	19,18,34	0,0,1	202	149	0.000179121	0.00627332	0.957,0.859,0.799	1.0,1.0,0.962	-0.116
GLT8D1	chr3	-	52703798	52703928	52700444	52700496	52705446	52705654	33767	11,3,7	31,20,29	0,0,0	29,33,50	278	149	7.77958e-09	2.13485e-06	0.16,0.074,0.115	0.0,0.0,0.0	0.116
OSBPL1A	chr18	-	24341546	24341658	24334244	24334330	24366891	24366966	23067	17,14,36	0,0,11	15,39,14	0,0,0	260	149	8.55816e-05	0.00360653	1.0,1.0,0.652	1.0,1.0,1.0	-0.116
FLOT1	chr6	-	30741791	30741867	30741189	30741333	30742146	30742203	58972	70,130,158	12,17,11	198,143,214	10,0,7	224	149	7.07556e-06	0.00054435	0.795,0.836,0.905	0.929,1.0,0.953	-0.115
CREM	chr10	+	35201450	35201486	35195126	35195214	35206894	35207051	9602	13,2,15	42,27,52	0,1,12	74,95,92	184	149	8.19173e-06	0.000599769	0.2,0.057,0.189	0.0,0.008,0.096	0.114
CCM2	chr7	+	45069825	45069961	45038252	45038426	45072725	45072783	34876	43,33,76	4,1,6	56,93,92	0,0,0	284	149	1.2292e-05	0.000833442	0.849,0.945,0.869	1.0,1.0,1.0	-0.112
DENND5A	chr11	-	9142721	9143485	9141939	9142108	9144096	9144278	23522	61,72,75	6,9,2	103,89,106	0,2,2	298	149	4.49322e-05	0.00221803	0.836,0.8,0.949	1.0,0.957,0.964	-0.112
YAP1	chr11	+	102209516	102209564	102205892	102206074	102223621	102223752	49089	328,198,234	379,207,246	132,236,132	270,338,252	196	149	2.46024e-05	0.0014033	0.397,0.421,0.42	0.271,0.347,0.285	0.112
CMC1	chr3	+	28253730	28253765	28241623	28241812	28316332	28316423	55638	5,13,6	17,55,52	6,3,0	62,62,67	183	149	0.00014444	0.00533249	0.193,0.161,0.086	0.073,0.038,0.0	0.11
TPD52L1	chr6	+	125257097	125257158	125248281	125248383	125262833	125263044	33339	146,130,200	263,304,344	83,125,86	293,431,356	209	149	4.41812e-08	8.84918e-06	0.284,0.234,0.293	0.168,0.171,0.147	0.108
PSMG1	chr21	-	39179923	39179986	39178448	39178647	39180284	39180436	28572	798,927,1117	300,396,470	899,1050,966	208,242,275	211	149	3.67178e-07	5.3542e-05	0.653,0.623,0.627	0.753,0.754,0.713	-0.106
CRIM1	chr2	+	36396613	36396787	36355777	36356623	36441257	36441500	37022	207,121,138	20,7,5	111,110,81	1,0,0	298	149	1.98008e-08	4.57005e-06	0.838,0.896,0.932	0.982,1.0,1.0	-0.105
ATPAF1	chr1	-	46645160	46645256	46632736	46635970	46652580	46652628	24199	107,115,152	1,2,7	132,114,136	4,22,13	244	149	7.8871e-05	0.00337682	0.985,0.972,0.93	0.953,0.76,0.865	0.103
STAG2	chrX	+	123962078	123962106	123961822	123961856	124022530	124022552	46260	0,0,0	54,45,16	0,6,5	23,35,19	176	149	2.99431e-05	0.00161041	0.0,0.0,0.0	0.0,0.127,0.182	-0.103
RAB22A	chr20	+	58343717	58343799	58311042	58311122	58353272	58353344	57437	138,127,118	0,0,1	93,95,94	10,7,5	230	149	1.54146e-08	3.70492e-06	1.0,1.0,0.987	0.858,0.898,0.924	0.102
SEC24C	chr10	+	73746629	73746716	73744390	73744437	73746804	73747004	48917	26,49,61	80,118,134	15,24,40	130,125,180	235	149	3.63827e-06	0.000317788	0.171,0.208,0.224	0.068,0.109,0.123	0.101
														绿色为非主要转录本的外显子跳跃
