# Supplementary material for: RBM10 C761Y mutation induced oncogenic ASPM isoforms and regulated β-catenin signaling in cholangiocarcinoma
Source: J Exp Clin Cancer Res. 2024 Apr 4;43:104. doi: 10.1186/s13046-024-03030-x (PMC10993532; doi:10.1186/s13046-024-03030-x)
Supplement: Supplementary file 2 — Supplementary Material 2 [file 13046_2024_3030_MOESM2_ESM.xlsx]

## Sheet: AS target
Potential AS targets without CLIP-seq data
geneSymbol	chr	strand	exonStart_0base	exonEnd	upstreamES	upstreamEE	downstreamES	downstreamEE	ID	IJC_SAMPLE_1	SJC_SAMPLE_1	IJC_SAMPLE_2	SJC_SAMPLE_2	IncFormLen	SkipFormLen	PValue	FDR	IncLevel1	IncLevel2	IncLevelDifference
DAG1	chr3	+	49476848	49476900	49470135	49470433	49510418	49510799	42771	21,12,22	0,0,0	0,1,6	15,24,15	200	149	0	0	1.0,1.0,1.0	0.0,0.03,0.23	0.91
MARK3	chr14	+	103500155	103500200	103498501	103498528	103502881	103503071	20402	21,1,4	11,4,2	11,13,24	0,0,0	193	149	0	0	0.596,0.162,0.607	1.0,1.0,1.0	-0.55
PLD3	chr19	+	40365552	40365585	40348703	40348768	40366418	40366510	14652	31,7,25	4,5,10	10,26,20	25,49,25	181	149	0	0	0.864,0.535,0.673	0.248,0.304,0.397	0.37
SMN2	chr5	+	70076520	70076574	70070640	70070751	70077018	70077160	43309	74,82,63	86,55,5	45,50,44	0,4,0	202	149	0	0	0.388,0.524,0.903	1.0,0.902,1.0	-0.36
PPP6R3	chr11	+	68505144	68505271	68460737	68460827	68519500	68519651	20117	47,15,26	17,8,11	13,8,2	13,18,19	275	149	0	0	0.6,0.504,0.562	0.351,0.194,0.054	0.36
SPIN3	chrX	-	56993786	56993888	56990955	56992583	56994722	56994949	15127	26,3,18	0,1,0	2,8,6	7,5,0	250	149	0	0	1.0,0.641,1.0	0.146,0.488,1.0	0.34
FIP1L1	chr4	+	53379072	53379117	53377640	53377923	53379224	53379264	2106	66,22,50	29,21,24	18,10,10	28,40,28	193	149	0	0	0.637,0.447,0.617	0.332,0.162,0.216	0.33
AGTPBP1	chr9	-	85678334	85678398	85677435	85677582	85681267	85681335	26519	51,12,22	0,0,0	5,9,9	3,7,0	212	149	0	0	1.0,1.0,1.0	0.539,0.475,1.0	0.33
ASPM	chr1	-	197100430	197105185	197095997	197096164	197117788	197117983	21518	101,9,16	19,3,3	16,28,18	0,0,0	298	149	0	0	0.727,0.6,0.727	1.0,1.0,1.0	-0.32
CEP152	chr15	-	48748442	48748610	48744895	48744992	48752348	48752469	43375	39,5,7	0,0,0	5,14,5	5,2,0	298	149	0	0	1.0,1.0,1.0	0.333,0.778,1.0	0.3
TRMO	chr9	-	97916163	97916338	97913251	97913558	97922417	97922487	4511	77,81,55	0,15,36	67,58,54	0,0,0	298	149	0	0	1.0,0.73,0.433	1.0,1.0,1.0	-0.28
PLD3	chr19	+	40365552	40365930	40348689	40348768	40366418	40366464	14654	25,86,96	4,5,10	64,110,92	25,49,25	298	149	0	0	0.758,0.896,0.828	0.561,0.529,0.648	0.25
AMACR	chr5	-	34004573	34004734	33998640	33998827	34005755	34005899	35418	100,76,104	12,14,18	66,68,37	0,0,0	298	149	0	0	0.806,0.731,0.743	1.0,1.0,1.0	-0.24
TTLL5	chr14	+	75902141	75902224	75882684	75882902	75954423	75955079	24655	26,34,30	1,0,0	36,24,23	9,4,6	231	149	0	0	0.944,1.0,1.0	0.721,0.795,0.712	0.24
ANP32E	chr1	-	150223185	150223294	150220377	150220761	150226607	150226730	40575	34,19,33	5,5,4	21,23,33	0,0,0	257	149	0	0	0.798,0.688,0.827	1.0,1.0,1.0	-0.23
SUCO	chr1	+	172585857	172585948	172579201	172579267	172588759	172588924	5154	39,13,5	8,5,0	2,10,10	0,0,0	239	149	0	0	0.752,0.618,1.0	1.0,1.0,1.0	-0.21
G3BP2	chr4	-	75694797	75694929	75661930	75662049	75724275	75724445	42960	8,15,10	19,20,14	0,0,2	20,16,8	280	149	0	0	0.183,0.285,0.275	0.0,0.0,0.117	0.21
TTLL5	chr14	+	75737565	75737607	75735194	75735289	75745094	75745208	24652	10,0,0	55,40,27	6,17,16	35,36,23	190	149	0	0	0.125,0.0,0.0	0.119,0.27,0.353	-0.21
KIAA1191	chr5	-	176355570	176355749	176348249	176348356	176359480	176359567	26632	97162225	19,37,27	86169144	53,41,73	298	149	0	0.01	0.719,0.686,0.806	0.448,0.673,0.497	0.2
RRP8	chr11	-	6600925	6601602	6600668	6600775	6603403	6603604	38298	12,39,44	0,4,22	20,43,58	0,2,0	298	149	0	0	1.0,0.83,0.5	1.0,0.915,1.0	-0.2
CEP63	chr3	+	134558141	134558347	134551925	134552012	134561376	134561886	24409	13,4,10	32,10,8	2,0,3	12,22,23	298	149	0	0	0.169,0.167,0.385	0.077,0.0,0.061	0.19
IL6ST	chr5	-	55968275	55968396	55964145	55964312	55969549	55969855	44590	143,28,58	0,0,0	13,18,13	0,4,3	269	149	0	0.01	1.0,1.0,1.0	1.0,0.714,0.706	0.19
PLOD2	chr3	-	146077861	146077924	146076781	146076895	146079115	146079257	40178	335143123	252,98,115	44,100,67	94153113	211	149	0	0	0.484,0.507,0.43	0.248,0.316,0.295	0.19
POLB	chr8	+	42339011	42339069	42338481	42338685	42344952	42345019	27574	88,87,121	24,18,28	49,61,46	25,38,22	206	149	0	0	0.726,0.778,0.758	0.586,0.537,0.602	0.18
CLDND1	chr3	-	98516799	98516879	98515483	98515832	98517051	98517160	10360	21,23,30	3,2,6	17,30,19	0,0,0	228	149	0	0	0.821,0.883,0.766	1.0,1.0,1.0	-0.18
PUF60	chr8	-	143820665	143820716	143818372	143818534	143821596	143821686	58232	177377501	44127222	243263286	192158209	199	149	0	0	0.751,0.69,0.628	0.487,0.555,0.506	0.17
USP14	chr18	+	162982	163174	158556	158714	163307	163431	21533	14,5,19	15,14,45	2,8,3	35,53,20	298	149	0	0	0.318,0.152,0.174	0.028,0.07,0.07	0.16
KIAA1191	chr5	-	176359461	176359567	176352688	176352748	176359810	176359918	26640	31,65,88	0,3,1	56,55,41	7,9,5	254	149	0	0	1.0,0.927,0.981	0.824,0.782,0.828	0.16
KIAA1191	chr5	-	176359480	176359567	176352621	176352748	176359810	176359918	26645	34,71,90	0,3,1	55,55,41	7,9,5	235	149	0	0	1.0,0.938,0.983	0.833,0.795,0.839	0.15
ATRIP	chr3	+	48464581	48464662	48464040	48464132	48464830	48465083	34583	9,24,20	0,3,5	11,41,27	0,0,0	229	149	0	0	1.0,0.839,0.722	1.0,1.0,1.0	-0.15
AKAP1	chr17	+	57120249	57120293	57118981	57119044	57121278	57121342	11266	47,20,35	6,5,4	36,41,30	0,0,2	192	149	0	0	0.859,0.756,0.872	1.0,1.0,0.921	-0.15
FBXO16	chr8	-	28473771	28473807	28463611	28463818	28483347	28483462	32685	28,19,17	0,0,0	22,19,26	2,4,3	184	149	0	0	1.0,1.0,1.0	0.899,0.794,0.875	0.14
EXD2	chr14	+	69209423	69209803	69191510	69191591	69228815	69229072	46867	28,28,31	0,0,0	31,31,25	5,3,0	298	149	0	0.01	1.0,1.0,1.0	0.756,0.838,1.0	0.14
EPB41	chr1	+	29060421	29060484	29058588	29058645	29064981	29065158	46196	40,10,28	0,0,12	32,50,21	0,0,0	211	149	0	0.01	1.0,1.0,0.622	1.0,1.0,1.0	-0.13
ZNF655	chr7	+	99562367	99562494	99560532	99560695	99563862	99564705	35937	114123152	0,11,0	68,82,98	10,8,9	275	149	0	0	1.0,0.858,1.0	0.787,0.847,0.855	0.12
STYXL1	chr7	-	76000889	76001002	75996337	75996599	76003757	76003855	34745	37,59,71	0,0,0	92,64,89	0,11,8	261	149	0	0	1.0,1.0,1.0	1.0,0.769,0.864	0.12
SMN1	chr5	+	70951940	70951994	70946065	70946176	70952438	70952580	3438	272174270	0,0,0	185138175	61,1,6	202	149	0	0	1.0,1.0,1.0	0.691,0.99,0.956	0.12
MARK3	chr14	+	103498501	103498528	103491538	103492034	103502881	103503252	20400	17,6,2	45,52,46	0,0,1	41,36,50	175	149	0	0	0.243,0.089,0.036	0.0,0.0,0.017	0.12
GLT8D1	chr3	-	52703798	52703928	52700444	52700496	52705446	52705654	33767	11,3,7	31,20,29	0,0,0	29,33,50	278	149	0	0	0.16,0.074,0.115	0.0,0.0,0.0	0.12
TRIM26	chr6	-	30204655	30204765	30198665	30199153	30213304	30213365	40598	38,80,96	9,0,6	76,83,94	2,0,0	258	149	0	0	0.709,1.0,0.902	0.956,1.0,1.0	-0.12
CREM	chr10	+	35201450	35201486	35195126	35195214	35206894	35207051	9602	13,2,15	42,27,52	0,1,12	74,95,92	184	149	0	0	0.2,0.057,0.189	0.0,0.008,0.096	0.11
ZNF655	chr7	+	99561887	99562494	99560532	99560695	99563862	99564705	35935	138147195	0,11,0	86,99,111	10,8,9	298	149	0	0	1.0,0.87,1.0	0.811,0.861,0.86	0.11
PNPO	chr17	+	47945558	47945612	47944615	47944715	47946322	47946393	13065	18,41,49	2,8,0	18,22,30	0,0,0	202	149	0	0	0.869,0.791,1.0	1.0,1.0,1.0	-0.11
TMEM126B	chr11	+	85629131	85629262	85628592	85628688	85631686	85631808	524	47,38,37	71,82,120	22,12,7	74,57,83	279	149	0	0	0.261,0.198,0.141	0.137,0.101,0.043	0.11
RNF185	chr22	+	31182968	31183066	31160242	31160303	31187046	31187270	11779	1,11,21	20,53,50	0,3,0	34,55,36	246	149	0	0	0.029,0.112,0.203	0.0,0.032,0.0	0.1
MKS1	chr17	-	58214740	58214838	58214258	58214387	58216087	58216243	46739	51,72,110	4,12,8	78,86,94	2,5,0	246	149	0	0.01	0.885,0.784,0.893	0.959,0.912,1.0	-0.1
NUP58	chr13	+	25319325	25319350	25315356	25315467	25320529	25320595	19889	70,37,75	5,6,7	46,48,33	0,0,1	173	149	0	0	0.923,0.842,0.902	1.0,1.0,0.966	-0.1
