# Supplementary material for: RBM10 C761Y mutation induced oncogenic ASPM isoforms and regulated β-catenin signaling in cholangiocarcinoma
Source: J Exp Clin Cancer Res. 2024 Apr 4;43:104. doi: 10.1186/s13046-024-03030-x (PMC10993532; doi:10.1186/s13046-024-03030-x)
Supplement: Supplementary file 3 — Supplementary Material 3 [file 13046_2024_3030_MOESM3_ESM.xlsx]

## Sheet: The primers used for this study
					The primers used for this study
					RBM10-F	ATGGAGTATGAAAGACGTGGTGG
					RBM10-R	TCCCGGTAGTCGTGGTCTC
					GAPDH-F	GGAGCGAGATCCCTCCAAAAT
					GAPDH-R	GGCTGTTGTCATACTTCTCATGG
					ASPM203-F	GCTTATCGTGGCTGGAAGGT
					ASPM203-R	CTGGGCCTTGGCCATTCTAA
					ASPM201-F	CATCACTTATTCAGGCTATGTGGA
					ASPM201-R	GCAGGCAGCTTTCACTTTACATAA
					ASPM-F	GGCCCTAGACAACCCTAACGA
					ASPM-R	AGCTTGGTGTTTCAGAACATCA
					SMN2-F	CATCAAGCCCAAATCTGCTCC
					SMN2-R	GGGGGAATTATTGGTGGTCCA
					CTNNB1-F	AAAGCGGCTGTTAGTCACTGG
					CTNNB1-R	CGAGTCATTGCATACTGTCCAT
					CCND1-F	GCTGCGAAGTGGAAACCATC
					CCND1-R	CCTCCTTCTGCACACATTTGAA
					DVL2-F	GAGGAAGAGACTCCCTACCTG
					DVL2-R	CGGGCGTTGTCATCTGAAAT
					ASPM-mini f	TGCAGCACTCGTCATTCAGA
					ASPM-mini r	GGCTTGAATCTTGCAGGCAG
					SRSF2 f	CCCGATGTGGAGGGTATGAC
					SRSF2 f	GAGACTTCGAGCGGCTGTAG
					RBM10 C761Y mutation	GGACATAAGGAGACAGGGGAA
					RBM10 C761Y mutation	CTTGGCAATCTGTTGAGCTGTC

## Sheet:  The antibodies used
					The antibodies used in this study
					Antibodies	Source	Identifier
					RBM10	Proteintech	Cat. No. 14423-1-AP
						Novus	Cat. No. NB100-55265
					GAPDH	Proteintech	Cat. No. 60004-1-Ig
					Cyclin D1	Abcam	Cat. No. ab16663
					ASPM	Proteintech	Cat. No. 26223-1-AP
					SRSF2	Santa Cruz	Cat. No. SC-13509
					β-catenin	Abcam	Cat. No. ab32572
					N-cadherin	Abcam	Cat. No. ab76011
					β-actin	Proteintech	Cat. No.20536-1-AP
					U2AF65	Proteintech	Cat No. 15624-1-AP
					DVL2	Proteintech	Cat No. 12037-1-AP
					DVL3	Proteintech	Cat No. 13444-1-AP
					Ubiquitin	Cell Signaling Technology	Cat No. 20326
					IgG	Proteintech	Cat No. 80992-1-RR
						Cell Signaling Technology	Cat No. 2729

## Sheet:  ASPM minigene seqence
					ASPM(EX17-19)-minngene 1860bp GAGAGAGAGAAAGCTGCAAGAATTATTCAATTGGCTGTAATCAATTTTCTAGCAAAACAAAGATTGAGAAAAAGAGTTAATGCAGCACTCGTCATTCAGAAATATTGGCGAAGAGTCTTAGCACAGAGAAAATTATTAATGTTAAAAAAGGAAAAGCTGGAAAAAGTTCAAAATAAAGCAGCATCACTTATTCAGgtatagtatcctggactaatttttgaatttaaaaaattttaatgacttttttaagtaagaaggcaaaatgtgatgaagttttcaatgattatattttaggattctttatctaatacttaatttaacaaatatttactacctgaaaagctcgttatggtgttcagcagaaggctg…
					Upper case letters are exons, lower case letters are introns.
